# Supplementary material for: A Query Language for Exploratory Analysis of Video-Based Tracking Data in Padel Matches
Source: Sensors (Basel). 2022 Dec 31;23(1):441. doi: 10.3390/s23010441 (PMC9824851; doi:10.3390/s23010441)
Supplement: Supplementary file 1 [file sensors-23-00441-s001.zip]

Archive with 1 entries (1 files):
- sensors-2107040-supplementary.mp4
